# Supplementary material for: In Vitro Evaluation of α-amylase and α-glucosidase Inhibition of 2,3-Epoxyprocyanidin C1 and Other Constituents from Pterocarpus erinaceus Poir
Source: Molecules. 2022 Dec 23;28(1):126. doi: 10.3390/molecules28010126 (PMC9822058; doi:10.3390/molecules28010126)
Supplement: Supplementary file 1 [file molecules-28-00126-s001.zip]

Archive with 1 entries (1 files):
- molecules-2109705-supplementary.pdf
